# Supplementary material for: Optimizing radionuclide sequestration in anion nanotraps with record pertechnetate sorption
Source: Nat Commun. 2019 Apr 9;10:1646. doi: 10.1038/s41467-019-09630-y (PMC6456584; doi:10.1038/s41467-019-09630-y)
Supplement: Supplementary file 3 — Source Data [file 41467_2019_9630_MOESM3_ESM.xls]

## Sheet: Sheet1
Fig. 2a
PQA-Py-Cl			PQA-pNH2Py-Cl			PQA-pN(Me)2Py-Cl
Equilibrium concentration of Re (ppm)	Exchange capacity (mg g-1)		Equilibrium concentration of Re (ppm)	Exchange capacity (mg g-1)		Equilibrium concentration of Re (ppm)	Exchange capacity (mg g-1)
0.12631	62.3007		0.132	46.8351		0.134	59.3835
0.11959	124.935		0.133	94.0024		0.286	118.709
0.21634	249.927		0.559	198.498
0.83848	366.13		1.434	279.383		1.014	355.626
4.11312	471.394		4.531	372.907		3.841	484.096
10.9075	568.147		8.773	458.099		5.884	590.155
20.8284	654.97		15.75	513.43		11.27	665.992
46.5891	784.995		42.11	656.209		24.57	812.715
89.12	876.42		105.4	769.5		71.84	1056.32
243	936.54		267.53	806.5		236.45	1127

## Sheet: Fig.2b
Fig.2b
	PQA-Py-Cl	PQA-pNH2Py-Cl	PQA-pN(Me)2Py-Cl
Time (min)	Exchange capacity (mg g-1)	Exchange capacity (mg g-1)	Exchange capacity (mg g-1)
5	632.31	492.31	950.25
10	709.296	589.961	959.864
30	800.239	631.425	964.733
60	850.834	629.889	972.691
120	833.862	638.335	970.126
180	850.514	642.174	996.88

## Sheet: Fig.2c
Fig.2c
	PQA-Py-Cl	PQA-pNH2Py-Cl	PQA-pN(Me)2Py-Cl
Time (min)	Re concentration (ppb)	Re concentration (ppb)	Re concentration (ppb)
0	1000	1000	100
5	90.8	179.6	2.2
10	42.1	103.4	1.5
20	20.6	63.4	1.2
30	10.3	37.2	1.1
60	9.9	20.1	1.2
120	9.7	18.6
180	9.7	18.4

## Sheet: Fig.3a
Fig. 3a
	PQA-Py-Cl	PQA-pNH2Py-Cl	PQA-pN(Me)2Py-Cl
Mole ratios of SO42-/ReO4-	Removal (%)	Removal (%)	Removal (%)
1	99.9027	99.8272	99.9775
10	99.5891	99.3184	99.9292
100	97.8231	94.3333	99.3843
1000	90.551	86.5102	93.2993
6000	75.7483	70.6054	83.4286

## Sheet: Fig.3b
Fig. 3b
	PQA-Py-Cl	PQA-pNH2Py-Cl	PQA-pN(Me)2Py-Cl
Mole ratios of NO3-/ReO4-	Removal (%)	Removal (%)	Removal (%)
1	99.9095	99.832	99.985
10	99.5687	99.2776	99.9354
100	97.4966	93.6531	99.3565
1000	87.1497	82.4626	91.4966
3000	68.2993	59.2585	76.7347

## Sheet: Fig.5a
Fig.5a
Cycle number	Uptake capacity (mg g-1)
0	997
1	990
2	1003
3	987

## Sheet: Fig.5b
Fig. 5b
	Uptake capacity (mg g-1)
fresh	997
12 M HCl	991
2 M NaOH	983

## Sheet: Fig.5c
Fig. 3c
V/m (mL g-1)	Removal efficiency (%)
200	21
100	36
50	65
20	97

## Sheet: Fig.5d
Fig.5d
beta (kGy)	Uptake capacity (mg g-1)		gama (kGy)	Uptake capacity (mg g-1)
0	997		0	997
400	999		200	994
800	989		600	998
1000	993		1000	992
